# Supplementary material for: The core populations and co-occurrence patterns of prokaryotic communities in household biogas digesters
Source: Biotechnol Biofuels. 2015 Sep 25;8:158. doi: 10.1186/s13068-015-0339-3 (PMC4582640; doi:10.1186/s13068-015-0339-3)
Supplement: Supplementary file 2 — Additional file 2: Table S1. Prokaryotic diversity indices based on 97 % identity of 16S rRNA gene sequences and 2230 reads per sample. Table S2. The relative contributions (R square value) of each environmental factor to OTUs in all samples, Cluster I and II based on RDA analysis. Table S3. Relative abundances of core genera/OTUs in all 43 samples and sub-core genera/OTUs in Cluster I and II, and their correlation to environmental factors. Table S4. Relative abundances of the abundant phyla (average relative abundance >0.1%) and genera (average relative abundance >0.05 %). Table S5. Pearson’s correlation of abundant phyla and genera to environmental factors in Cluster I and II. Table S6. Pearson’s correlation of abundant methanogens to environmental factors in all samples. Table S7. Topological properties of co-occurring networks AS (43 samples), C1 (27 samples in Cluster I), and C2 (16 samples in Cluster II), generated with Gephi software. Table S8. Node information of 103 cosmopolitan OTUs in the network C1 (Cluster I). Table S9. Positive and negative interactions among modules in network AS, C1, and C2. Table S10. Node information of 206 cosmopolitan OTUs in the network C2 (Cluster II). Table S11. Node information of 110 cosmopolitan OTUs in the network AS (all samples). Table S12. Fermentation conditions and chemical properties in biogas digesters. [file 13068_2015_339_MOESM2_ESM.xlsx]

## Sheet: Table S1
Table S1. Prokaryotic diversity indices based on 97% identity of 16S rRNA gene sequences and 2230 reads per sample.
Sample	Number of OTUs	Chao1 index	Shannon's index	Cluster
Pinghu.02	207	250	4.947	I
Tianshui.18	217	267	5.692	I
Tianshui.19	216	319	5.939	I
Jintang.26	205	297	4.564	I
Pengzhou.28	259	382	5.719	I
Pengzhou.29	141	179	4.068	I
Pengzhou.30	167	210	4.658	I
Deyang.31	287	364	6.243	I
Deyang.32	138	226	3.984	I
Deyang.33	189	311	4.955	I
Jitian.35	230	358	5.748	I
Gejiu.36	173	300	4.714	I
Gejiu.38	158	254	4.979	I
Lanzhou.41	200	313	5.387	I
Lanzhou.42	253	335	5.691	I
Lanzhou.43	225	318	5.444	I
Pinghu.01	431	539	7.332	II
Pinghu.03	442	556	7.297	II
Yingtan.04	390	469	6.819	II
Yingtan.05	379	443	6.967	II
Xindian.06	308	434	5.746	II
Xindian.07	270	451	5.717	II
Xindian.08	314	426	6.513	II
Zaoyang.09	213	320	5.21	II
Zaoyang.10	292	469	6.822	II
Zaoyang.11	439	600	7.243	II
Tianshui.12	229	381	5.855	II
Tianshui.13	176	286	5.136	II
Tianshui.14	389	507	6.432	II
Tianshui.15	420	503	7.029	II
Tianshui.16	319	543	6.378	II
Tianshui.17	360	528	6.922	II
Xichang.20	350	530	7.09	II
Xichang.21	314	499	6.361	II
Jinshan.22	457	572	7.397	II
Jinshan.23	359	554	6.839	II
Jinshan.24	311	566	7.372	II
Jintang.25	314	491	6.173	II
Jintang.27	326	539	6.942	II
Jitian.34	361	517	6.52	II
Gejiu.37	298	444	6.342	II
Zhangzhou.39	281	350	6.702	II
Xiamen.40	279	369	6.372	II
mean±standard error (Cluster I)	204±11	293±14	5.171±0.166
mean±standard error (Cluster II)	334±14	477±16	6.575±0.120

## Sheet: Table S2
Table S2. The relative contributions (R square value) of each environmental factor to OTUs in all samples, Cluster I and II based on RDA analysis.
	pH	Phosphate	NH4+-N	COD
All samples	0.065*	0.019	0.079**	0.028
Cluster I	0.066	0.11	0.136*	0.148*
Cluster II	0.144**	0.078*	0.189**	0.058
**Significant at p<0.01, * significant at p<0.05.

## Sheet: Table S3
Table S3. Relative abundances of core genera/OTUs in all 43 samples and sub-core genera/OTUs in Cluster I and II, and their correlation to environmental factors.
Genera/OTUs	Relative abundance (%)			Phylum	Affiliation at low taxon ranks	Pearson's correlation to environmental factors
	in Cluster I	in Cluster II	in all samples			pH	Phosphate	NH4+-N	COD
(a) core genera in all samples
Clostridium	34.37 ± 4.26	10.56 ± 1.29	19.42 ± 2.49	Firmicutes		.358*	0.278534	0.206238	-0.0577911
Clostridium XI	10.36 ± 1.84	2.09 ± 0.28	5.17 ± 0.92	Firmicutes		0.0421566	-0.122168	-0.0157163	-0.0416136
Cloacibacillus	3.90 ± 1.74	4.05 ± 1.13	3.99 ± 0.93	Synergistetes		0.0876906	-0.0667159	-0.280868	0.145725
Turicibacter	4.53 ± 0.85	1.57 ± 0.24	2.67 ± 0.41	Firmicutes		0.262094	0.00488341	0.0381581	-0.0547328
Candidatus Cloacamonas	0.39 ± 0.19	5.35 ± 1.02	3.50 ± 0.74	Spirochaetes		-0.165139	-0.183412	-0.160621	-0.253916
Syntrophomonas	2.01 ± 0.66	2.19 ± 0.38	2.12 ± 0.33	Firmicutes		0.0730447	0.196996	0.169728	-0.0831507
Sedimentibacter	0.44 ± 0.12	1.50 ± 0.35	1.10 ± 0.23	Firmicutes		-0.196529	-0.109371	-0.227348	-0.0984622
Tissierella	1.73 ± 0.48	0.54 ± 0.15	0.98 ± 0.21	Firmicutes		.426**	.406**	0.196299	0.14782
Aminobacterium	0.52 ± 0.14	0.85 ± 0.22	0.73 ± 0.15	Synergistetes		-0.0898353	-0.192831	-0.236634	-0.0789835
Anaerovorax	0.72 ± 0.14	0.57 ± 0.09	0.62 ± 0.08	Firmicutes		0.0799329	-0.0517513	-0.267162	-0.145002
Ruminococcus	0.45 ± 0.13	0.66 ± 0.14	0.58 ± 0.10	Firmicutes		-0.242221	-0.187022	-0.108039	0.0682708
Corynebacterium	0.34 ± 0.16	0.69 ± 0.20	0.56 ± 0.14	Actinobacteria		-0.161852	-0.211834	-0.133164	0.025961
Oscillospira	0.09 ± 0.02	0.32 ± 0.10	0.23 ± 0.06	Firmicutes		-.329*	-0.0543698	-0.0160296	.393**
Leucobacter	0.42 ± 0.14	0.09 ± 0.02	0.21 ± 0.06	Actinobacteria		0.279714	-0.0736268	-0.0507973	0.141247
(b) sub-core genera in Cluster I
Acinetobacter	0.58 ± 0.20	0.38 ± 0.18	0.45 ± 0.13	Proteobacteria		-0.046421	-0.132267	0.0510544	0.00903132
Lactobacillus	0.24 ± 0.07	0.44 ± 0.18	0.36 ± 0.12	Firmicutes		-0.233072	0.043878	0.0584393	.461**
Trichococcus	0.39 ± 0.15	0.29 ± 0.14	0.33 ± 0.10	Firmicutes		-0.0224802	-0.185433	-0.158992	-0.00677532
(c) sub-core genera in Cluster II
Sphaerochaeta	0.07 ± 0.02	7.08 ± 1.13	4.47 ± 0.88	Spirochaetes		0.194296	.481**	0.270657	.337*
Treponema	0.04 ± 0.01	1.39 ± 0.20	0.89 ± 0.16	Spirochaetes		-0.103844	0.107436	.352*	-0.0434282
Alkaliflexus	0.06 ± 0.02	0.86 ± 0.27	0.56 ± 0.18	Bacteroidetes		-0.126783	-0.120098	0.0431787	0.00633713
Bacteroides	0.02 ± 0.01	0.78 ± 0.34	0.50 ± 0.22	Bacteroidetes		-0.151145	0.152107	0.0390084	.793**
Parabacteroides	0.09 ± 0.07	0.33 ± 0.09	0.24 ± 0.06	Bacteroidetes		-0.175738	-0.277421	-0.255925	0.0189811
Acholeplasma	0.01 ± 0.00	0.17 ± 0.03	0.11 ± 0.02	Tenericutes		0.0372059	0.0662259	-0.126751	-0.0877707
Comamonas	0.05 ± 0.04	0.11 ± 0.03	0.09 ± 0.02	Proteobacteria		-0.0506757	-0.210541	-0.210747	-0.00311933
(d) core OTUs in all samples
OTU5	3.38 ± 1.58	3.31 ± 1.07	3.34 ± 0.87	Synergistetes	Cloacibacillus	0.0448387	-.338*	-0.144941	0.100223
OTU19	0.32 ± 0.08	1.07 ± 0.26	0.79 ± 0.17	Firmicutes	Sedimentibacter	-0.136365	-0.23622	-0.051388	-0.0964742
OTU10	4.41 ± 1.44	0.67 ± 0.15	2.06 ± 0.59	Chloroflexi	Anaerolinaceae	0.102328	-0.179555	-0.285579	-0.0890951
OTU9	1.63 ± 0.62	1.08 ± 0.31	1.28 ± 0.30	Firmicutes	Syntrophomonas	0.223639	0.270471	.379*	0.0556361
OTU1	16.39 ± 2.63	5.27 ± 0.90	9.41 ± 1.38	Firmicutes	Clostridium	0.294949	0.108271	0.111053	-0.115059
OTU1200	3.27 ± 0.62	0.59 ± 0.12	1.59 ± 0.31	Firmicutes	Clostridium	0.173551	0.0545757	-0.00478693	-0.118881
OTU2	5.22 ± 1.17	1.34 ± 0.22	2.78 ± 0.53	Firmicutes	Clostridium XI	0.0355813	0.0275657	-0.0523912	-0.121055
OTU3	4.62 ± 0.95	0.70 ± 0.12	2.16 ± 0.46	Firmicutes	Clostridium XI	0.0612788	-0.0274611	-0.114368	0.0276595
OTU24	1.29 ± 0.28	0.51 ± 0.14	0.80 ± 0.15	Firmicutes	Clostridium	0.247899	0.0952883	0.0704	-0.104164
OTU4	4.53 ± 0.85	1.57 ± 0.24	2.67 ± 0.41	Firmicutes	Turicibacter	0.26219	0.0381149	0.00504221	-0.0547813
(e) sub-core OTUs in Cluster I
OTU174	0.41 ± 0.15	0.09 ± 0.02	0.21 ± 0.06	Actinobacteria	Leucobacter	0.281097	-0.0548635	-0.0768274	0.140145
OTU46	0.39 ± 0.15	0.28 ± 0.14	0.32 ± 0.10	Firmicutes	Trichococcus	-0.0231751	-0.158361	-0.186342	-0.0058954
OTU106	0.17 ± 0.05	0.08 ± 0.02	0.11 ± 0.02	Firmicutes	Clostridium	0.127584	0.138456	0.0924237	-0.0504658
OTU28	0.78 ± 0.23	0.06 ± 0.02	0.33 ± 0.10	Firmicutes	Lachnospiraceae	0.118698	0.129126	0.00750633	-0.0683783
OTU176	0.16 ± 0.03	0.09 ± 0.02	0.12 ± 0.02	Firmicutes	Clostridium	.310*	0.259822	0.295312	0.0579151
OTU41	1.17 ± 0.41	0.18 ± 0.05	0.54 ± 0.17	Firmicutes	Clostridium	.324*	0.226589	.470**	0.119334
OTU111	0.36 ± 0.10	0.12 ± 0.02	0.21 ± 0.04	Firmicutes	Christensenellaceae	-0.0409602	0.10245	0.026459	0.211158
OTU83	0.14 ± 0.03	0.08 ± 0.02	0.10 ± 0.01	Firmicutes	Clostridium	0.106274	0.0776407	0.0636666	-0.104635
OTU22	0.34 ± 0.15	0.44 ± 0.11	0.40 ± 0.09	Synergistetes	Cloacibacillus	.355*	0.281026	.550**	.493**
OTU183	0.28 ± 0.09	0.18 ± 0.05	0.22 ± 0.05	Firmicutes	Anaerovorax	0.0189923	-0.259271	-0.0778057	0.0787868
OTU20	1.50 ± 0.60	0.26 ± 0.10	0.72 ± 0.24	Firmicutes	Clostridium	0.0746126	0.150546	0.1821	0.0309373
OTU258	0.13 ± 0.03	0.05 ± 0.01	0.08 ± 0.02	Firmicutes	Coriobacteriales	-0.0118038	0.155273	0.05605	0.258058
OTU40	0.13 ± 0.04	0.18 ± 0.11	0.16 ± 0.07	Firmicutes	Clostridiaceae	.505**	-0.123861	0.163176	-0.0814028
OTU55	0.39 ± 0.16	0.22 ± 0.15	0.28 ± 0.11	Proteobacteria	Acinetobacter	-0.0559236	0.119553	-0.019609	-0.0508309
(f) sub-core OTUs in Cluster II
OTU543	0.60 ± 0.21	0.28 ± 0.09	0.40 ± 0.10	Firmicutes	Ruminococcaceae	0.144504	0.115912	.309*	0.256371
OTU64	0	0.36 ± 0.08	0.23 ± 0.06	Bacteroidetes	Bacteroidaceae	-0.292505	-0.222871	-0.270843	-0.235607
OTU416	0	0.65 ± 0.21	0.41 ± 0.14	Spirochaetes	Sphaerochaeta	-0.260082	-0.134935	-0.285019	-0.0662777
OTU44	0	0.93 ± 0.53	0.58 ± 0.34	Spirochaetes	Candidatus Cloacamonas	-0.139811	-0.181499	-0.13375	-0.0940043
OTU72	0.01 ± 0.01	0.72 ± 0.14	0.46 ± 0.10	Spirochaetes	Sphaerochaeta	-0.289432	-0.174565	-0.255792	0.00319682
OTU169	0	0.24 ± 0.04	0.15 ± 0.03	Spirochaetes	Treponema	-0.230039	-0.240106	-0.230503	-0.270284
OTU8	0.10 ± 0.05	2.97 ± 0.66	1.90 ± 0.46	Bacteroidetes	Bacteroidales	-0.254744	-.305*	-0.295113	-0.284683
OTU401	0.05 ± 0.04	0.10 ± 0.03	0.08 ± 0.02	Proteobacteria	Comamonas	-0.0387854	-0.206586	-0.21337	0.00237549
OTU45	0.14 ± 0.04	0.54 ± 0.18	0.39 ± 0.12	Actinobacteria	Corynebacterium	-0.187108	-0.124387	-0.167289	0.00317424
OTU69	0	0.30 ± 0.05	0.19 ± 0.04	Bacteroidetes	Bacteroidaceae	-0.0827347	-0.250572	-0.0569045	-0.0271832
OTU114	0.10 ± 0.04	0.61 ± 0.13	0.42 ± 0.09	Bacteroidetes	Porphyromonadaceae	-0.123802	0.0408144	0.0912297	.447**
OTU53	0.02 ± 0.01	0.37 ± 0.10	0.24 ± 0.07	Firmicutes	Clostridium	-0.104412	-0.217499	-0.136307	-0.110648
OTU52	0.11 ± 0.07	0.73 ± 0.18	0.50 ± 0.12	Bacteroidetes	Porphyromonadaceae	-0.16075	-0.25576	-0.172624	.308*
OTU137	0	0.24 ± 0.05	0.15 ± 0.03	Bacteroidetes	Bacteroidales	-0.147657	-0.2641	-0.143998	-0.217344
(a) (d) Genera/OTUs distributed in >90% of the 43 digesters were defined as core genera/OTUs.
(b) (e) Except for core genera/OTUs, those distributed in >90% of the 16 digesters in Cluster I were defined as sub-core genera/OTUs.
(c) (f) Except for core genera/OTUs, those distributed in >90% of the 27 digesters in Cluster II were defined as sub-core genera/OTUs.
**Significant at p<0.01, * significant at p<0.05.

## Sheet: Table S4
Table S4. Relative abundances of the abundant phyla (average relative abundance>0.1%) and genera (average relative abundance>0.05%).
		Cluster I																		Cluster II
Taxonomy	Difference between cluster I and IIa	Pinghu.02	Tianshui.18	Tianshui.19	Jintang.26	Pengzhou.28	Pengzhou.29	Pengzhou.30	Deyang.31	Deyang.32	Deyang.33	Jitian.35	Gejiu.36	Gejiu.38	Lanzhou.41	Lanzhou.42	Lanzhou.43	Mean		Pinghu.01	Pinghu.03	Yingtan.04	Yingtan.05	Xindian.06	Xindian.07	Xindian.08	Zaoyang.09	Zaoyang.10	Zaoyang.11	Tianshui.12	Tianshui.13	Tianshui.14	Tianshui.15	Tianshui.16	Tianshui.17	Xichang.20	Xichang.21	Jinshan.22	Jinshan.23	Jinshan.24	Jintang.25	Jintang.27	Jitian.34	Gejiu.37	Zhangzhou.39	Xiamen.40	Mean
(1) phyla
Firmicutes	**	68.651	86.394	68.168	90.588	78.578	87.953	93.407	85.982	89.074	71.787	77.142	88.126	57.232	23.467	67.699	68.651	75.181		31.921	41.255	24.159	45.901	41.631	38.026	34.612	26.191	36.27	31.279	24.145	12.048	43.287	30.12	32.397	28.911	29.681	41.003	41.194	14.818	45.154	35.718	36.612	52.073	47.127	11.644	15.84	33.075
Bacteroidetes	**	5.112	1.517	1.858	0.547	1.527	0.096	0.26	3.943	0.436	4.296	1.291	0.599	0.755	15.749	1.413	0.865	2.517		27.522	30.954	26.208	24.076	24.35	33.371	24.736	35.808	32.337	29.456	29.851	30.729	10.535	25.288	16.275	15.986	32.039	22.105	23.138	31.719	19.595	21.596	33.396	17.993	24.56	29.204	23.428	25.787
Spirochaetes	**	0.582	0.708	0.525	0.045	0.633	0.045	0.045	0.264	0.233	2.371	2.263	0.045	0.09	0.135	0.179	0.204	0.523		13.703	8.547	21.223	7.111	22.961	17.803	27.079	27.035	16.542	16.536	15.377	28.663	6.196	12.147	34.935	19.251	18.149	19.58	13.475	17.866	9.212	9.779	12.023	9.963	10.261	5.878	6.556	15.846
Synergistetes		1.521	1.113	14.67	0.848	3.97	0.449	1.202	2.404	0.623	3.333	1.122	2.428	1.031	17.084	1.638	22.061	4.719		2.234	1.235	1.498	1.81	1.39	2.384	4.249	4.26	2.68	5.973	15.041	15.23	23.054	4.425	6.209	11.78	5.469	5.752	2.246	2.315	1.278	18.852	2.393	2.271	1.866	3.274	2.13	5.604
Chloroflexi	**	11.776	5.033	1.268	4.514	2.4	5.639	1.884	0.481	4.903	10.653	3.928	2.711	27.733	21.131	14.513	3.435	7.625		2.372	0.914	2.263	6.905	0.242	0.764	1.24	0.38	0.483	0.849	0.587	0.269	0.468	0.361	0.795	2.291	2.358	0.221	1.3	6.753	0.373	1.448	3.31	4.85	4.282	15.402	11.647	2.708
Proteobacteria		4.044	1.998	3.498	1.423	3.545	1.25	0.487	3.823	0.996	0.241	10.026	1.746	1.178	8.49	1.772	0.254	2.798		5.596	3.829	10.092	3.827	2.417	1.359	2.572	1.054	3.361	2.138	1.531	2.273	4.154	3.703	1.235	3.334	2.437	1.014	3.842	8.702	5.591	2.087	2.524	2.462	3.721	11.161	17.304	4.197
Euryarchaeota	**	2.459	0.202	4.023	0.356	0.447	0.135	0.045	0.09	0.529	0.447	0.281	0.499	0.828	0.271	5.608	0.135	1.022		3.27	2.915	8.257	2.172	0.665	1.024	1.056	0.337	1.582	2.389	8.244	8.163	1.687	11.244	2.453	9.643	2.853	3.19	3.871	8.972	5.378	2.777	3.478	2.022	2.003	6.473	7.521	4.209
Actinobacteria		2.232	1.897	2.186	0.739	4.538	3.3	1.429	1.371	1.712	1.237	1.983	2.179	8.079	5.361	4.688	3.028	2.872		2.649	5.583	0.948	0.853	0.393	0.708	1.079	0.801	1.384	1.163	0.986	0.179	2.439	3.319	1.167	1.898	1.962	0.922	3.901	1.293	7.508	1.532	0.617	1.993	1.208	2.344	1.697	1.871
Tenericutes	**	0.045	0.481	2.23	0.356	0.135	0.192	0.455	0.962	0.135	0.09	0.337	0.135	0.045	2.378	0.538	1.094	0.601		1.612	1.655	1.896	1.5	4.139	2.812	1.814	3.374	3.054	2.546	0.755	0.827	1.29	3.093	0.727	1.436	1.05	2.046	0.857	1.852	1.438	2.744	2.188	0.923	2.926	0.298	0.045	1.811
Verrucomicrobia		0.045	0.506	0.045	0.135	1.92	0.09	0.292	0.192	0.045	0.045	0.655	0.09	0.35	1.168	1.279	0.09	0.434		3.201	0.741	0	0.09	0.302	0.354	0.09	0	0.857	5.721	1.531	0.331	4.821	1.174	1.962	1.282	0.753	0.959	1.891	1.023	0.692	0.589	0.505	0.571	0.045	0.223	0.135	1.105
Planctomycetes		1.229	0	0.179	0.179	0.545	0.417	0.26	0.045	0.996	0.275	0.135	0.765	1.491	2.065	0.337	0.09	0.563		0.53	0.296	0.489	0.543	0.135	0.205	0.184	0.179	0.703	0.409	0.629	0	0.241	0.632	0.389	1.453	0.634	0.793	0.532	1.138	0.852	1.801	0.524	0.938	0.201	1.563	3.261	0.713
WS1		0.874	0	0.918	0.09	0.135	0.198	0.135	0.045	0.045	1.237	0.045	0.2	0.839	0.09	0	0	0.303		0.135	0.045	0	0.362	0.045	0.045	0.09	0	0.045	0	0.045	0	0.135	0	0.09	0.045	0.238	0.045	0.045	0.27	0	0.135	0.898	0.179	0.09	0.818	1.697	0.204
Fibrobacteres	**	0	0	0.045	0	0.045	0	0	0	0	0	0.045	0	0.045	0	0	0	0.011		0.415	0.09	0.306	0.698	0.135	0.135	0.253	0.295	0.286	0.66	0.045	0.045	0.213	2.438	0.045	0.923	0.258	0.045	0.443	0.463	0.213	0.219	0.355	0.586	0.179	0.09	0.045	0.366
OP9		0.045	0.045	0	0	0.556	0.135	0	0	0.045	2.955	0.09	0.262	0.09	0	0	0	0.264		0	0	0	0	0.045	0.045	0.045	0	0	0	0.045	0	0	0	0	0.09	0.456	0.09	0.045	0.328	0	0	0.243	1.714	0.816	0.558	1.198	0.212
Lentisphaerae	**	0	0	0	0	0	0	0	0	0	0	0	0.045	0	0.045	0.045	0	0.008		1.059	0.494	0.581	0	0.332	0.205	0.045	0.135	0	0.251	0.315	0.558	0.638	0.723	0.643	0.239	0.317	0.996	0.739	0.045	0.905	0.045	0.045	0.179	0.045	0	0	0.353
Chlorobi		0	0	0	0	0.045	0	0	0	0	0	0	0	0	0	0	0	0.003		0.368	0.09	0.135	0.135	0.242	0.045	0	0	0.045	0.045	0.045	0	0	0.203	0	0.045	0.045	0.135	0.768	0.232	0.586	0.045	0.135	0	0	3.385	0.333	0.262
Crenarchaeota		0.291	0	0	0	0.045	0	0	0	0.045	0.045	0.045	0.045	0.09	0.135	0.045	0	0.049		0.438	0.272	0.398	0.207	0.045	0.045	0	0	0	0.045	0.231	0	0.045	0.09	0	0.045	0.179	0.221	0.045	0.405	0	0.045	0.045	0.135	0.09	1.339	1.231	0.207
Cyanobacteria		0.135	0	0.135	0.09	0.045	0.045	0.045	0.135	0.135	0.135	0.187	0	0.045	2.253	0.045	0.045	0.217		0.23	0.045	0.135	0.045	0	0	0	0	0.135	0.09	0.09	0.09	0.045	0.203	0.045	0.359	0.045	0.045	0.621	0.212	0.179	0.045	0.045	0.045	0.045	0.09	0.045	0.108
Armatimonadetes		0.55	0	0	0	0.382	0.045	0	0	0	0.79	0.206	0.045	0.045	0	0.179	0	0.14		0.184	0.346	0.09	0.44	0.045	0.577	0	0	0	0	0	0.045	0	0	0.09	0.09	0.456	0.045	0	0.09	0.045	0.045	0.045	0.381	0.135	0.09	0.266	0.13
OP8		0	0	0.09	0	0.045	0	0	0	0	0	0.045	0	0	0	0	0	0.011		0.045	0	0.09	0	0	0.045	0	0	0	0	0	0	0.045	0	0	0	0	0	0.045	0.251	0	0	0	0	0	3.497	1.331	0.198
(2) genera
Clostridium	**	39.146	40.111	14.254	57.155	40.063	58.443	47.84	24.068	45.089	36.495	45.585	40.928	32.26	4.923	7.941	15.547	34.366		8.153	9.264	1.743	8.017	24.562	18.082	15.802	8.646	7.096	8.739	7.846	2.273	12.945	6.954	9.203	5.112	10.66	20.926	8.245	3.897	11.129	14.072	7.349	25.714	20.734	3.757	4.226	10.561
Clostridium XI	**	12.52	9.661	4.22	9.795	1.396	8.235	8.737	10.363	28.093	11.237	2.75	18.31	7.766	2.461	21.4	8.855	10.362		3.501	2.001	0.135	1.112	4.532	3.184	1.102	1.097	1.033	1.289	1.238	0.847	1.021	2.867	4.788	2.906	0.852	1.917	2.719	0.56	3.994	2.272	0.15	3.341	4.145	0.112	3.727	2.09
Sphaerochaeta	**	0	0	0.09	0	0.382	0	0	0.09	0.045	0	0.045	0.045	0.045	0.09	0.135	0.09	0.066		4.975	1.927	0.948	2.405	16.163	11.62	15.641	21.721	13.049	11.946	10.615	9.754	3.488	5.848	15.716	7.608	7.866	7.762	1.891	1.679	3.834	2.777	2.543	5.172	3.901	0.298	0	7.08
Cloacibacillus		0.388	1.012	13.861	0.465	1.451	0.224	0.52	1.274	0.28	1.409	0.542	1.181	0.478	16.896	1.638	20.84	3.904		1.105	0.519	0.887	0.879	0.967	1.527	3.744	3.838	1.845	4.715	12.083	14.652	22.416	3.364	1.523	7.335	2.596	1.881	1.507	0.888	0.905	17.034	1.047	1.04	0.276	0.632	0.045	4.046
Turicibacter	**	4.529	3.642	1.29	2.079	2.007	6.408	10.815	2.284	4.669	8.007	0.879	12.024	4.509	2.837	4.284	2.265	4.533		3.155	0.889	0.135	1.733	3.142	4.376	1.24	0.38	0.769	0.472	3.734	0.227	1.801	1.445	2.385	2.069	0.713	2.507	1.33	0.193	2.929	1.801	0.09	0.996	3.18	0	0.599	1.566
Candidatus Cloacamonas	**	0.582	0.632	0.045	0.045	0.045	0.045	0.045	0	0.09	2.337	2.17	0	0.045	0.045	0	0.09	0.389		2.441	1.952	16.544	0.362	0.242	1.415	5.374	0.179	1.823	1.572	2.538	15.747	1.262	1.106	16.748	8.258	7.49	8.278	8.156	14.567	3.301	4.494	8.134	1.509	3.646	4.353	2.829	5.345
Syntrophomonas		1.359	0.045	0.678	2.572	8.999	0.352	0.747	5.001	0.311	4.364	4.807	1.913	0.423	0.045	0.179	0.305	2.006		0.392	2.693	7.095	0.181	1.239	2.682	0.276	5.778	0.615	1.446	1.531	1.571	1.801	1.129	3.079	1.197	2.18	1.77	1.093	1.08	2.13	2.222	3.665	8.059	0.763	0.967	2.596	2.194
Sedimentibacter	*	0.809	0	1.509	0.465	0.48	0.045	0.26	0.601	0.045	1.306	0.468	0.09	0.045	0.188	0.606	0.045	0.435		1.589	4.447	1.284	1.655	0.544	0.354	0.045	0.38	0.857	2.075	0.179	0.455	4.778	0.881	0.626	1.658	1.843	0.135	1.005	0.733	3.781	0.976	7.685	1.978	0.35	0.045	0.045	1.496
Methanosaeta	*	2.232	0.045	0.09	0	0.135	0.09	0	0.045	0	0.447	0.09	0.045	0.294	0	0	0	0.22		0.898	1.087	0.948	0.879	0	0	0	0.045	0.045	0.189	3.881	0	0.045	0.045	0.829	6.189	1.427	0.572	1.625	7.563	1.118	1.852	2.188	1.114	0.615	5.171	5.225	1.613
Tissierella	**	1.876	3.288	0.24	0.246	0.796	3.108	5.749	4.52	0.09	0.584	1.178	0.416	1.067	0.09	0.09	4.3	1.727		0.484	1.038	0	0.09	0.393	1.304	1.309	1.645	0.09	0.849	0.045	0.393	0.595	0.09	0.846	0.045	0.357	0.479	0.179	0.045	0.266	0.09	0.045	0.352	3.53	0	0	0.539
Treponema	**	0	0.09	0.045	0	0.179	0	0	0.045	0	0	0.045	0.045	0.045	0	0.045	0.045	0.037		2.464	2.199	2.63	0.491	2.175	1.322	3.422	1.94	0.615	0.88	0.462	1.323	0.482	4.403	0.541	2.24	0.892	0.867	1.655	0.56	0.745	0.993	0.954	2.139	0.265	0.632	0.2	1.389
Methanocorpusculum		0.045	0	0.197	0.045	0	0	0	0	0	0	0	0	0	0.045	0.179	0	0.032		0.783	0.42	1.804	0.362	0.135	0.09	0.045	0.045	0.242	0.849	0.503	6.406	0.354	10.183	0.179	1.983	0.733	0.203	1.596	0.179	2.982	0.135	0.692	0.045	0	0	0	1.146
Aminobacterium		0.938	0.09	0.765	0.045	1.898	0.192	0.292	0.745	0.342	0.962	0.318	0.216	0.09	0.188	0	1.221	0.519		0.829	0.395	0.336	0.646	0.135	0.135	0.09	0.337	0.417	1.006	2.538	0.579	0.624	0.926	4.297	4.343	0.376	0.867	0.355	1.312	0.179	0.32	0.045	0.205	0.212	0.856	0.666	0.853
Syntrophus	*	0.518	0	0	0	0.045	0	0	0.09	0.045	0	0	0.045	0	0.292	0	0	0.065		2.395	1.013	2.324	1.474	0.045	0.045	0	0	0	0.44	0.135	0.248	0	0	0.09	0.342	0.634	0.045	0.561	4.148	0.09	0.09	0.804	0.22	0.09	5.134	6.789	1.006
Anaerovorax		0.324	0.961	0.787	0.356	1.363	0.045	0.52	0.409	0.218	1.684	1.721	0.815	0.35	0.438	0.179	1.272	0.715		0.507	0.346	0.489	0.362	0.135	0.242	0.045	0.045	0.09	1.257	1.825	0.455	1.205	0.339	0.609	1.145	1.625	0.885	0.473	0.752	0.426	0.438	0.135	0.689	0.488	0.09	0.179	0.566
Ruminococcus		0	0.379	1.793	0.246	0.589	0	0.357	0.457	0.045	0.135	0.449	0.516	0.045	0.045	1.099	1.094	0.453		1.059	1.309	0.917	1.164	0.242	0.447	0.09	0.337	0.835	0.377	0.252	0.269	0.411	0.384	1.15	0.205	0.297	1.456	3.28	0.135	1.81	0.135	0.224	0.513	0.254	0.186	0.045	0.659
Corynebacterium		0	0.045	0.09	0	0.545	0	0.045	0.045	0.09	0.309	0.187	0.183	0.294	0.313	2.512	0.712	0.336		0.23	4.521	0.045	0.284	0.045	0.261	0.253	0.38	0.989	0.346	0.179	0.045	0.922	2.122	0.389	0.325	0.258	0.461	2.039	0.045	2.503	0.421	0.135	1.055	0.371	0.09	0.045	0.695
Alkaliflexus	*	0.09	0	0	0	0.09	0	0.045	0.09	0	0.179	0.135	0.045	0.184	0	0.045	0.045	0.059		0.207	0.045	0.398	0.045	0.544	0.242	0.09	0.045	1.164	1.949	0	0.045	0.539	6.751	0.135	0.975	1.545	0.045	0.045	1.177	0.266	1.01	1.851	2.549	1.41	0	0.09	0.858
Bacteroides		0	0	0.045	0.045	0	0	0	0	0	0	0	0.045	0	0.09	0	0.09	0.02		0.392	0.642	1.04	1.241	0.332	0.135	1.378	0.253	9.161	0.22	0.045	1.798	0.298	0.045	0.474	0.135	0.793	0.572	0.561	0.405	0.852	0.045	0.206	0.09	0.045	0	0	0.784
Acinetobacter		0.135	0.405	0.765	0.328	0.72	0.417	0.09	0.385	0.233	0.045	2.675	0.516	0.135	2.336	0	0.045	0.577		0.135	0	4.74	0.09	0.045	0.045	0.045	0	0.923	0.22	0.09	0.227	0.737	0.587	0.09	0.135	0.045	0.045	0.266	0.045	0.958	0	0.09	0.179	0.371	0	0.045	0.376
Lactobacillus		0.045	0.329	0.415	0.135	0.045	0.179	0.292	0.135	0.045	0.045	0.449	0.045	0.184	0.313	0.045	1.069	0.236		0.09	0.716	0.045	4.215	0.045	0.09	0.459	0.253	2.592	0	0	0.045	0.135	0	0.179	0.045	0.045	0.045	1.478	0.045	0.532	0	0.187	0.498	0.09	0	0	0.438
Streptococcus		0	0.09	0	0	0	0.045	0	0.045	0	0	0.135	0	0.09	0	0.09	0.045	0.034		0	0.692	0	10.628	0	0.045	0	0.045	1.648	0.045	0	0	0	0.045	0.09	0	0.045	0.045	0	0	0.479	0.045	0.355	0.09	0.09	0	0	0.533
Trichococcus		0.045	0.91	1.421	0	0.045	0.09	0.045	0.045	0.045	0.045	0.09	0.045	0.276	1.898	0.314	0.941	0.391		0.207	0.593	1.04	0.181	0.045	0.045	0.23	0	0	0.179	0	0.207	0.284	0	0.305	3.676	0.045	0.09	0.09	0.045	0.266	0	0.045	0.045	0.045	0.09	0	0.287
Methanosarcina		0	0.09	3.607	0.045	0.09	0	0.045	0	0.045	0	0.045	0	0.045	0	4.083	0.045	0.509		0	0	3.823	0	0.045	0.09	0.045	0.135	0.198	0.09	0	0.351	0.179	0.564	0	0.09	0	0	0	0	0.09	0.045	0	0	0.045	0	0.045	0.216
Prevotella		0	0.09	0	0.045	0	0	0	0.045	0	0	0	0.045	0.045	0	0	0.204	0.03		0.135	0.247	2.263	4.758	0	0	0	0.045	0.045	0.045	0	0	0	0	0.045	0.045	0	0	3.723	0	0.586	0	0	0.09	0	0	0	0.445
Erysipelothrix	*	0	0.658	1.224	0.09	0.045	0	0.045	3.222	0	0.045	0.187	0.09	0	0.045	2.782	1.17	0.6		0.135	0.045	0	0.045	0.09	0.045	0.827	0	0.22	0.189	0	0	0.411	0.045	0.045	0.045	0.045	0.135	0	0.045	0	0	0	0	0.045	0	0	0.089
Parabacteroides		0.045	0	0	0	0	0	0	0.045	0	0	0.045	0.045	0	1.147	0	0.09	0.089		0.484	1.186	0.826	0.09	0.09	0.09	0.045	0.045	0.703	0.09	0.045	2.025	0.184	0.248	0.186	0.804	0.135	0	0.561	0.179	0.479	0.045	0.045	0.09	0.045	0.045	0.045	0.326
Oscillospira		0.045	0.228	0.219	0.09	0.09	0.045	0	0.313	0.045	0.045	0.045	0	0.045	0.045	0.045	0.179	0.092		0.461	0.568	0.306	0.853	0.135	0.135	0	0.38	1.538	0.045	0.045	0.045	0.135	0.135	0.186	0.045	0.045	0.09	2.069	0.045	0.745	0.045	0.299	0.135	0.045	0.045	0	0.318
Leucobacter	**	0.045	0.632	0.459	0.135	0.774	0.09	0.135	0.045	0.045	0.045	0.179	0.299	0.045	2.107	0.404	1.221	0.416		0.045	0.045	0.045	0	0.045	0.045	0.276	0.09	0.198	0.09	0.357	0.045	0.284	0.045	0.045	0.135	0.045	0.045	0.045	0.045	0.045	0.135	0.09	0.045	0.045	0	0.045	0.088
Desulfobulbus	*	0.226	0	0	0	0.045	0	0	0.045	0.045	0	0.045	0	0	0.179	0.471	0	0.066		0.806	0.469	0.09	0	0	0	0.045	0	0.09	0.045	0.045	0.827	0.09	0.09	0.305	0.179	0.515	0	0.798	0.251	1.864	0.219	0.355	0.179	0.045	0.335	0.09	0.286
Pelotomaculum		0.421	0	0.045	0	0.135	0	0	0.09	0.045	0.09	0.179	0.045	0.045	0.045	0	0.045	0.074		0.045	0.198	0.09	0.045	0.302	0.242	0.23	0.135	0	0.314	0	0.889	0.269	0.248	0.179	0.342	0.238	0.498	0.179	0.424	0.09	0.045	0.206	0.498	0.045	0.186	0	0.22
Methanogenium		0	0.045	0	0	0.045	0	0	0	0	0	0.045	0	0	0	0	0	0.008		0.09	0	0	0	0.181	0.09	0.135	0	0.045	0.314	2.853	0.045	0.284	0	0.981	0.804	0.09	0.35	0.045	0.045	0	0.045	0.045	0.381	0	0	0	0.253
Acetobacterium		0.045	0.045	2.558	0.09	0.045	0.045	0	0.135	0.045	0	0	0	0	0.045	0.045	1.069	0.26		0	0.045	0.045	0	0	0	0.045	0	0	0	0.189	0.09	0.135	0	0.186	0.462	0.09	0.045	0.135	0.045	0	0.045	0.09	0.045	0.045	0	0	0.064
Stenotrophomonas	**	0.045	0.455	0.24	0.09	0.567	0.224	0.045	0.601	0.135	0	1.235	0.135	0.135	0.045	0	0	0.247		0.045	0	0	0.09	0.045	0.045	0	0	0.045	0.189	0	0.045	0.184	0.181	0.045	0.09	0.045	0.045	0.045	0.045	0.319	0	0.09	0	0.09	0	0.045	0.064
Methanobrevibacter		0	0.045	0.045	0.179	0.045	0	0	0.045	0.045	0	0.045	0.449	0	0.188	1.122	0.09	0.144		0.09	0.045	0.428	0.362	0.045	0.135	0	0	0.835	0	0	0.045	0.135	0.045	0	0.045	0	0.045	0.045	0	0.179	0.09	0.045	0.045	0.045	0	0	0.1
Fibrobacter	**	0	0	0	0	0	0	0	0	0	0	0	0	0	0	0	0	0		0.135	0.045	0.09	0.698	0	0.09	0.253	0.295	0.264	0.534	0	0.045	0.09	0.519	0	0	0.045	0.045	0.443	0.424	0.179	0.09	0.28	0.09	0.09	0.045	0	0.177
Acholeplasma	**	0	0	0	0	0	0	0	0	0	0	0.045	0	0	0.045	0	0	0.006		0.207	0.198	0.135	0.09	0.135	0.41	0.179	0.045	0.09	0.045	0.045	0.207	0.198	0.135	0.135	0.615	0.179	0.135	0.09	0.09	0.213	0.303	0.337	0.135	0.135	0.045	0	0.168
Sphingomonas	**	0.09	0.228	0.09	0.246	0.48	0.045	0.135	0.842	0.09	0	1.496	0.233	0.045	0	0	0.045	0.254		0	0	0	0	0	0	0	0	0	0	0	0.045	0.09	0	0.045	0.045	0.045	0	0	0.09	0	0	0	0.045	0.09	0	0	0.018
Propionicimonas		0	0.045	0	0.045	0	0	0	0	0	0	0.045	0	0.045	0	0	0	0.011		0.852	0.395	0	0	0.045	0.045	0	0	0.045	0.09	0	0	0	0	0.045	0	0.555	0	0.621	0	1.384	0.045	0.09	0	0	0	0	0.156
Methanoculleus	*	0	0.045	0	0.045	0.045	0	0	0	0	0	0	0	0	0	0	0	0.008		0.045	0.09	0.09	0	0.045	0.135	0.436	0	0.045	0.045	0.045	0.93	0.135	0.045	0.045	0.256	0.09	0.959	0.135	0.045	0.045	0.179	0.09	0.135	0.191	0.045	0	0.159
Methanospirillum	**	0	0	0	0	0	0	0	0	0	0	0	0	0.045	0	0	0	0.003		0.045	0.198	0.581	0.336	0.09	0.09	0.09	0	0.09	0.22	0.09	0.045	0	0	0.045	0.045	0.277	0.424	0.045	0.347	0.045	0.09	0.337	0.179	0	0.09	0.09	0.144
Comamonas		0	0.045	0	0	0	0	0	0.09	0	0.045	0.045	0	0	0.584	0.045	0	0.053		0.179	0.642	0.135	0	0.045	0.045	0.045	0.045	0.242	0.045	0.045	0.09	0.045	0.045	0.045	0.045	0.135	0.045	0.135	0.045	0.319	0.09	0.224	0.045	0.045	0.045	0.045	0.108
Facklamia		0.045	0.202	0.135	0.045	0	0.045	0	0.045	0.045	0	0.045	0.09	0	0.09	0.83	0.509	0.133		0	0.222	0.045	0.09	0	0	0.179	0	0	0.135	0.045	0	0.09	0.135	0.09	0.045	0	0.045	0	0	0.319	0.045	0.045	0.045	0.09	0	0	0.062
Phascolarctobacterium		0	0	0	0	0	0	0	0.045	0	0.045	0	0.09	0	0	0	0	0.011		0.09	0	0.09	1.267	0	0	0.345	0	0.571	0	0	0	0.045	0	0.045	0	0.09	0.045	0.09	0	0.373	0	0.045	0	0	0	0	0.115
Faecalibacterium		0	0	0.09	0	0.045	0	0	0.793	0	0	0	0.045	0	0	0	0.967	0.121		0.045	0.045	0.045	0.233	0	0	0.045	0	0.045	0.09	0	0.045	0.213	0.045	0.09	0	0	0.09	0.045	0	0.09	0.045	0	0.045	0.045	0	0	0.048
Escherichia	*	0.179	0.135	0.045	0.09	0.338	0	0	0.289	0.09	0.045	0.935	0.09	0.045	0	0	0	0.143		0.045	0	0	0.045	0	0	0.09	0	0.045	0.045	0	0	0.135	0.179	0	0.045	0.045	0.045	0	0.045	0.045	0.045	0.045	0.045	0.045	0	0	0.037
Anaerolinea		0.291	0	0.045	0	0	0	0	0	0	0	0	0	0	0	0	0	0.021		0	0	0.045	0.045	0	0	0	0	0	0	0	0	0	0	0	0	0	0	0.045	0.135	0	0	0.045	0	0.045	1.079	1.298	0.101
Luteimonas	**	0	0.045	0.045	0	0	0	0	0	0	0	0	0	0	0.135	0.045	0.045	0.02		0.09	0.045	0	0	0.045	0.045	0.09	0.045	0.33	0.09	0.045	0	0.135	0.294	0	0.205	0.045	0	0.045	0.193	0.266	0.09	0.045	0.045	0	0	0.045	0.083
Dietzia		0	0.135	0.045	0	0.179	0	0	0	0	0.045	0.045	0.183	0.045	0.045	0.202	0.09	0.063		0.045	0.045	0.045	0	0	0.045	0.09	0.09	0	0.045	0.135	0	0.09	0.271	0.135	0.045	0.045	0	0.045	0	0.09	0.045	0.045	0.045	0.045	0	0	0.053
Microbacterium	*	0	0.135	0.197	0.045	0.229	0	0	0.09	0	0.045	0.179	0.045	0.045	0.135	0	0.229	0.086		0	0	0	0	0.09	0.045	0.045	0.045	0.045	0.045	0.09	0	0.135	0	0	0.045	0.045	0.045	0.045	0.045	0.09	0.135	0	0.045	0	0	0	0.038
Butyrivibrio	*	0	0.303	0.045	0.045	0.09	0	0.045	0.09	0	0	0	0.09	0.045	0.292	0.493	0.045	0.099		0	0	0.09	0.045	0	0.045	0	0	0.045	0	0	0	0	0.09	0.045	0.179	0	0	0	0	0.045	0.179	0.045	0	0	0	0	0.03
Acidaminococcus	*	0	0	0	0	0	0	0	0	0	0	0	0.045	0.045	0	0	0.045	0.008		0.045	0.09	0.245	0.569	0	0	0.09	0	0.09	0	0.045	0	0.213	0.045	0.045	0.09	0.045	0.09	0.207	0	0	0.09	0.262	0	0	0	0	0.084
Devosia		0.045	0	0.045	0	0	0.045	0	0	0	0	0.045	0.045	0	0.793	0.202	0.045	0.079		0	0	0	0	0.135	0.045	0.207	0	0.045	0.09	0.09	0.045	0.045	0.181	0	0.09	0	0	0	0.045	0	0.045	0	0	0.045	0	0	0.041
Pseudomonas	**	0.135	0.179	0.743	0	0.045	0.09	0.045	0.135	0.09	0	0.449	0.045	0	0.045	0	0	0.125		0	0	0	0	0	0	0	0	0.045	0	0	0	0	0	0	0.045	0	0	0.045	0	0	0	0.045	0.045	0.045	0	0	0.01
Roseburia		0.09	0	0.045	0	0	0	0.045	1.539	0	0	0.045	0.045	0	0.045	0	0.135	0.124		0	0	0	0.045	0	0	0	0.045	0.045	0	0	0	0.045	0	0	0	0	0.045	0	0	0	0	0	0.09	0	0	0	0.012
Rhodococcus		0	0	0	0	0	0	0	0.09	0.045	0	0.045	0.135	0	0.045	0	0.045	0.025		0.045	0.09	0.045	0.045	0	0.045	0.045	0	0	0.045	0	0	0	0.226	0.288	0.308	0.045	0.09	0	0.045	0.09	0	0.045	0	0.045	0.26	0	0.067
(a) **Relative abundances were significantly different between Cluster I and II at p<0.01, * significant at p<0.05.

## Sheet: Table S5
Table S5. Pearson’s correlation of abundant phyla and genera to environmental factors in Cluster I and II.
	Cluster I					Cluster II
	pH	Phosphate	NH4+-N	COD		pH	Phosphate	NH4+-N	COD
(1) phyla
Firmicutes	-0.132255	.541*	0.492583	0.142623		.433*	0.011663	0.324557	0.136559
Bacteroidetes	0.252314	-0.35557	-0.378922	-0.23716		-0.0925026	0.214878	0.117802	0.172577
Spirochaetes	-0.0416401	-0.0749634	0.229314	-0.27908		0.274759	0.3687	.434*	0.161051
Synergistetes	0.24273	-0.472369	-0.212766	0.461178		0.0526956	-0.279516	-0.0280856	0.015736
Chloroflexi	-0.0305084	-0.466253	-0.454052	-0.437786		-0.312928	-0.118494	-0.345053	-0.268756
Proteobacteria	0.170809	0.122075	0.0688074	-0.143955		-.506**	-0.138665	-.515**	-0.237234
Euryarchaeota	-.520*	-0.276676	-.520*	0.152627		-.537**	-0.23448	-.703**	-0.334777
Actinobacteria	0.0300319	-0.173808	-0.352966	-0.118939		-0.284852	-0.171898	-0.351955	-0.165215
Tenericutes	0.00495219	-0.237882	-0.233116	0.422893		.474*	0.287842	.515**	.410*
Verrucomicrobia	0.329475	0.116878	-0.149809	-0.0100001		-0.129972	-0.301539	-0.161581	-0.0345869
Planctomycetes	0.0654802	-0.296822	-.616*	-.573*		-.438*	-0.253361	-.438*	-0.175265
WS1	-0.412725	-0.243138	-0.26934	-0.346496		-0.370004	-0.0990222	-0.283629	-0.202095
Fibrobacteres	-0.104503	0.375827	0.102362	0.0145381		-0.282754	0.21439	-0.217889	0.0100358
OP9	0.026502	-0.238778	-0.0260584	-0.325872		0.0689836	-0.146899	-0.0895543	-0.213247
Lentisphaerae	0.208122	-0.228433	-0.451102	0.0447574		-0.078682	-0.222947	-0.317518	-0.260403
Chlorobi	0.267458	0.363776	0.0307339	-0.0431454		-0.265901	-0.0762104	-0.288915	-0.197706
Crenarchaeota	-0.0402305	-0.265512	-0.485164	-.594*		-.413*	-0.164727	-.467*	-0.307362
Cyanobacteria	0.338514	-0.353719	-0.389641	-0.224459		-.410*	-0.152139	-.427*	-0.0641257
Armatimonadetes	-0.00836447	-0.234933	-0.140272	-0.473702		-0.0498259	-0.0857412	-0.0735421	-0.214902
OP8	-0.426454	0.144506	-0.114928	0.277986		-0.278541	-0.0732999	-0.273387	-0.175275
(2) generaa
Clostridium	0.120269	0.401889	0.381315	-0.433183		.729**	0.105785	.546**	0.0123684
Sphaerochaeta	0.216262	0.237595	-0.0156055	0.264639		.411*	.459*	.712**	.475*
Cloacibacillus	0.223425	-.498*	-0.233526	0.460107		0.0408838	-0.21491	0.0191864	0.0638756
Turicibacter	0.0803809	0.117581	-0.108593	-0.200696		.440*	-0.163679	0.121957	-0.0720239
Methanosaeta	-0.190362	-0.179488	-0.263681	-0.444116		-0.367654	-0.304945	-.469*	-0.316872
Tissierella	0.146508	0.240975	0.487796	0.448227		.807**	0.191143	.551**	0.0399515
Treponema	0.0345332	0.449716	0.0907614	0.209563		-0.00205901	.584**	0.168239	-0.0317575
Syntrophus	0.0294187	-0.236665	-0.379422	-0.375167		-.508**	-0.152366	-.497**	-0.309024
Anaerovorax	0.283138	0.0706167	0.392335	0.111954		-0.0292948	-.448*	-0.282142	-0.239049
Ruminococcus	-0.233844	-0.00198531	-0.0136506	.754**		-0.218496	-0.116406	-0.243387	-0.0514797
Bacteroides	.543*	-0.438359	-0.15332	0.308514		-0.129936	0.0796938	0.188951	.880**
Lactobacillus	0.269879	-0.290005	0.244062	.596*		-0.27415	0.110571	0.0238291	.467*
Prevotella	0.305574	-0.269502	0.279486	.589*		-0.365991	0.0632455	-0.25315	-0.0808251
Erysipelothrix	-0.308579	0.0652272	0.162359	.699**		0.268276	.612**	.610**	0.326442
Oscillospira	-0.269419	0.219095	0.376671	.697**		-0.318002	0.00363161	-0.0884937	.417*
Leucobacter	.509*	-0.349211	-0.286921	0.203629		0.139108	0.157937	0.293239	0.366563
Acetobacterium	-0.373322	-0.136817	-0.13389	.531*		-0.0128111	-0.230365	-0.122513	-0.101148
Stenotrophomonas	-0.00387545	.591*	.588*	0.075226		-0.104765	-0.193417	-0.168857	0.0302073
Methanobrevibacter	0.0285226	-0.193856	-0.284171	0.233495		-0.212018	-0.00489666	0.0159149	.737**
Sphingomonas	0.100371	.559*	.681**	0.113843		.460*	-0.296114	0.0454277	-0.0989706
Facklamia	-0.028729	-0.432803	-0.230104	.519*		0.0288506	0.119672	0.0183338	-0.107636
Phascolarctobacterium	0.0951687	0.308142	0.15981	0.0707873		-0.236179	0.215315	0.0713305	.386*
Faecalibacterium	0.114916	-0.049583	0.397017	.730**		-0.098307	-0.1513	-0.0571561	0.147731
Escherichia	0.106568	0.437204	.534*	-0.0663512		-0.00979878	0.165422	0.0306101	0.191112
Anaerolinea	-0.226943	-0.159092	-0.306357	-0.322808		-.383*	-0.0970287	-0.336544	-0.19617
Luteimonas	0.315021	-0.420913	-0.428661	-0.0129135		-0.283496	-0.00118167	-0.0901728	.495**
Devosia	0.311461	-0.424845	-0.497235	-0.150273		0.125955	.519**	0.317273	0.167294
Pseudomonas	-0.493	0.19748	0.029519	0.187792		.407*	-0.148784	0.128355	0.0832902
Roseburia	-0.148819	0.384576	0.46448	0.434141		0.0147838	0.133625	0.271864	.478*
(a) Genera are not shown here if they are not significantly correlated to any environmental factors.
**Significant at p<0.01, * significant at p<0.05.

## Sheet: Table S6
Table S6. Pearson’s correlation of abundant methanogens to environmental factors in all samples.
	pH	Phosphate	NH4+-N	COD
(1) acetotrophic methanogens
Methanosaeta	-.375*	-.304*	-.397**	-.312*
Methanosarcina	-0.236825	0.00497866	-0.270399	0.0665756
(2) hydrogenotrophic methanogens	-.401**	-0.101226	-.393**	-0.118195
Methanocorpusculum	-.319*	0.00951591	-0.29398	-0.088426
Methanogenium	-0.0212372	-0.218734	-0.105818	-0.0673235
Methanobrevibacter	-0.0972189	-0.0536283	-0.100769	.505**
Methanoculleus	0.187739	-0.00266429	0.146644	-0.0842247
Methanospirillum	-0.244321	-0.0766894	-0.164982	-0.195567
Methanobacterium	-0.224244	-0.0548946	-0.157186	-0.127248
Methanoregulaceae	-.463**	-0.20492	-.477**	-.333*
**Significant at p<0.01, * significant at p<0.05.

## Sheet: Table S7
Table S7. Topological properties of co-occurring networks AS (43 samples), C1 (27 samples in Cluster I) and C2 (16 samples in Cluster II) generated with Gephi software.
					Empirical networks						Random networks*
Network name	Nodes	Edges	Average degree	Graph density	Number of modules	Modularity	Average clustering coefficient	Average path length	Network diameter		Modularity	Average clustering coefficient	Average path length	Network diameter
AS	110	388	7.055	0.065	11	0.52	0.538	2.887	8		0.32 ± 0.01	0.06 ± 0.01	2.60 ± 0.01	4.9 ± 0.4
C1	103	330	6.408	0.063	8	0.6	0.472	3.963	10		0.34 ± 0.01	0.06 ± 0.01	2.68 ± 0.02	6.4 ± 0.3
C2	206	771	7.485	0.037	10	0.65	0.426	4.939	15		0.33 ± 0.01	0.04 ± 0.00	2.86 ± 0.01	5.1 ± 0.3
*10000 identically-sized random networks were generated based on Erdös-Réyni model.

## Sheet: Table S8
Table S8. Node information of 103 cosmopolitan OTUs in the network C1 (Cluster I).
OTU ID	Degree*	Clustering Coefficient*	Authority (Hub)*	Module name	Occurrence in samples	Mean relative abundance (%)	Phylum	Affiliation	Occurred in AS	Occurred in C2
OTU388	4	0.166667	0.0190972	C1M0	11	0.0992145	Firmicutes	Facklamia		C2M4
OTU221	6	0.466667	0.015625	C1M0	11	0.140285	Firmicutes	Coriobacteriaceae		C2M7
OTU399	5	0.6	0.0147569	C1M0	11	0.139713	Actinobacteria	Actinomycetales		C2M1
OTU174	9	0.194444	0.0130208	C1M0	16	0.410714	Actinobacteria	Leucobacter
OTU13	5	0.5	0.0112847	C1M0	16	1.69081	Firmicutes	Coriobacteriales		C2M8
OTU33	3	0.666667	0.0112847	C1M0	13	0.587289	Firmicutes	Coriobacteriales	AM0	C2M2
OTU46	6	0.466667	0.00954861	C1M0	15	0.389759	Firmicutes	Trichococcus		C2M2
OTU5	1	0.416667	0.00868056	C1M0	16	3.38109	Synergistetes	Cloacibacillus	AM0
OTU266	5	0.2	0.00607639	C1M0	10	0.0625095	Actinobacteria	Dietzia
OTU786	5	0.4	0.00607639	C1M0	9	0.0374378	Actinobacteria	Nocardioidaceae
OTU582	3	0.333333	0.00607639	C1M0	9	0.0434171	Firmicutes	Clostridia
OTU45	2	1	0.00260417	C1M0	12	0.144213	Actinobacteria	Corynebacterium		C2M4
OTU265	2	1	0.00260417	C1M0	10	0.0608586	Firmicutes	Ruminococcus		C2M4
OTU116	17	0.419118	0.0217014	C1M1	11	0.151006	Planctomycetes	Pirellulaceae	AM4	C2M6
OTU1200	15	0.4	0.0208333	C1M1	16	3.26919	Firmicutes	Clostridium	AM4	C2M0
OTU32	15	0.47619	0.0208333	C1M1	13	0.921827	Actinobacteria	Gaiellales	AM4	C2M5
OTU158	12	0.530303	0.0190972	C1M1	10	0.170425	Actinobacteria	Actinobacteria	AM4
OTU24	13	0.564103	0.0173611	C1M1	16	1.2867	Firmicutes	Clostridium	AM4	C2M0
OTU1	11	0.636364	0.0164931	C1M1	16	16.3911	Firmicutes	Clostridium	AM4	C2M0
OTU21	13	0.474359	0.0164931	C1M1	13	0.931562	Firmicutes	Coriobacteriales	AM4	C2M8
OTU162	12	0.545455	0.0164931	C1M1	9	0.110353	Chloroflexi	Anaerolinaceae
OTU106	8	0.821429	0.0138889	C1M1	15	0.170852	Firmicutes	Clostridium	AM4
OTU28	13	0.333333	0.0138889	C1M1	15	0.784776	Firmicutes	Lachnospiraceae	AM4	C2M0
OTU35	11	0.418182	0.0138889	C1M1	14	0.284516	Firmicutes	Anaerovorax	AM4	C2M8
OTU138	9	0.583333	0.0121528	C1M1	12	0.23089	Firmicutes	Clostridium
OTU87	9	0.361111	0.0121528	C1M1	11	0.164367	Firmicutes	Syntrophomonas	AM7	C2M5
OTU103	9	0.333333	0.0112847	C1M1	13	0.118521	Firmicutes	Clostridia	AM4	C2M2
OTU581	6	0.6	0.0104167	C1M1	12	0.112997	Firmicutes	Clostridium
OTU15	9	0.666667	0.00954861	C1M1	10	1.49638	Chloroflexi	Anaerolinaceae	AM5
OTU65	7	0.666667	0.00954861	C1M1	9	0.201268	OP9	OP9
OTU188	6	0.666667	0.00868056	C1M1	14	0.372226	Firmicutes	Clostridia	AM4
OTU216	3	0.333333	0.00868056	C1M1	11	0.0715703	Chloroflexi	Anaerolinaceae	AM7	C2M5
OTU571	7	0.52381	0.00868056	C1M1	10	0.0930045	Firmicutes	Lachnospiraceae
OTU1534	3	0.333333	0.0078125	C1M1	9	0.0345149	Firmicutes	Clostridium
OTU2	6	0.6	0.00694444	C1M1	16	5.21933	Firmicutes	Clostridium XI	AM4	C2M0
OTU4	2	1	0.00694444	C1M1	16	4.53305	Firmicutes	Turicibacter	AM4	C2M0
OTU99	5	0.7	0.00694444	C1M1	10	0.136716	Synergistetes	Synergistaceae	AM5	C2M1
OTU687	6	0.4	0.00694444	C1M1	9	0.080931	Firmicutes	Clostridia
OTU176	2	1	0.00520833	C1M1	16	0.160474	Firmicutes	Clostridium	AM4	C2M0
OTU394	4	0.5	0.00434028	C1M1	11	0.0851198	Firmicutes	Clostridia
OTU14	2	0	0.00347222	C1M1	10	0.222674	Euryarchaeota	Methanosaeta	AM7	C2M5
OTU144	7	0.333333	0.0190972	C1M2	10	0.252806	Firmicutes	Erysipelothrix
OTU41	12	0.469697	0.015625	C1M2	15	1.16516	Firmicutes	Clostridium	AM5	C2M1
OTU227	14	0.384615	0.0147569	C1M2	12	0.10094	Firmicutes	Clostridiaceae
OTU205	13	0.294872	0.0138889	C1M2	9	0.109794	Firmicutes	Clostridiales
OTU208	11	0.545455	0.0138889	C1M2	9	0.310446	Firmicutes	Erysipelotrichaceae
OTU543	10	0.511111	0.0121528	C1M2	14	0.599641	Firmicutes	Ruminococcaceae		C2M1
OTU1566	7	0.52381	0.0112847	C1M2	10	0.0731852	Firmicutes	Clostridium
OTU25	9	0.638889	0.0104167	C1M2	11	0.978178	Firmicutes	Ruminococcaceae		C2M6
OTU84	8	0.678571	0.00954861	C1M2	14	0.372473	Firmicutes	Tissierella	AM5	C2M1
OTU51	10	0.244444	0.00954861	C1M2	14	0.128192	Firmicutes	Lactobacillus		C2M4
OTU111	7	0.333333	0.00868056	C1M2	15	0.362156	Firmicutes	Christensenellaceae
OTU112	8	0.571429	0.00868056	C1M2	10	0.25338	Firmicutes	Clostridium
OTU156	4	0.666667	0.0078125	C1M2	10	0.100339	Firmicutes	Clostridiaceae
OTU83	7	0.238095	0.00694444	C1M2	16	0.135315	Firmicutes	Clostridium	AM5	C2M8
OTU22	3	0	0.00694444	C1M2	15	0.342559	Synergistetes	Cloacibacillus		C2M1
OTU438	6	0.466667	0.00694444	C1M2	12	0.0632182	Firmicutes	Clostridium		C2M2
OTU1213	4	0.333333	0.00607639	C1M2	11	0.0835791	Actinobacteria	Microbacterium		C2M8
OTU88	6	0.466667	0.00607639	C1M2	10	0.508123	Euryarchaeota	Methanosarcina
OTU183	4	0.333333	0.00434028	C1M2	15	0.283169	Firmicutes	Anaerovorax		C2M6
OTU36	3	0.333333	0.00434028	C1M2	13	0.386564	Synergistetes	Aminobacterium		C2M6
OTU101	3	0	0.00347222	C1M2	14	0.0735386	Firmicutes	Clostridium		C2M2
OTU224	2	0	0.00347222	C1M2	13	0.110141	Firmicutes	Clostridiaceae	AM5	C2M1
OTU140	1	0	0.00260417	C1M2	10	0.0513717	Firmicutes	Clostridium
OTU418	1	0	0.00173611	C1M2	11	0.0838899	Firmicutes	Christensenellaceae		C2M9
OTU54	7	0.190476	0.0147569	C1M3	11	0.292162	Firmicutes	Clostridium
OTU10	3	0.666667	0.00868056	C1M3	16	4.41123	Chloroflexi	Anaerolinaceae	AM2	C2M5
OTU1528	2	1	0.00347222	C1M3	14	0.205077	Chloroflexi	Anaerolinaceae	AM2	C2M5
OTU8	1	0	0.00347222	C1M3	11	0.102792	Bacteroidetes	Bacteroidales	AM1	C2M2
OTU217	2	1	0.00260417	C1M3	9	0.0496637	Actinobacteria	Actinobacteria
OTU1568	13	0.371795	0.0147569	C1M4	11	0.124342	Firmicutes	Clostridia
OTU90	14	0.362637	0.0138889	C1M4	10	0.188628	Firmicutes	Clostridia	AM5	C2M8
OTU7	10	0.466667	0.0130208	C1M4	12	5.82639	Firmicutes	Clostridium	AM5	C2M1
OTU31	13	0.358974	0.0130208	C1M4	12	1.42081	Firmicutes	Clostridium	AM5	C2M1
OTU127	10	0.377778	0.0130208	C1M4	11	0.11392	Firmicutes	Coriobacteriales	AM4	C2M8
OTU9	10	0.288889	0.0112847	C1M4	14	1.63165	Firmicutes	Syntrophomonas	AM3	C2M3
OTU298	6	0.333333	0.0112847	C1M4	11	0.2723	Firmicutes	Clostridia	AM4
OTU17	9	0.527778	0.0104167	C1M4	10	1.36291	Firmicutes	Ruminococcaceae		C2M1
OTU20	10	0.444444	0.00954861	C1M4	16	1.50046	Firmicutes	Clostridium	AM4	C2M8
OTU258	7	0.333333	0.00694444	C1M4	15	0.125985	Firmicutes	Coriobacteriales
OTU1003	3	0	0.00520833	C1M4	13	0.0579497	Firmicutes	Syntrophomonas	AM3
OTU279	3	0	0.00520833	C1M4	11	0.102074	Firmicutes	Clostridia
OTU1170	1	0.5	0.00520833	C1M4	9	0.0253079	Actinobacteria	Actinomycetales
OTU6	4	0.166667	0.00520833	C1M4	9	0.105924	Bacteroidetes	Bacteroidales	AM8	C2M1
OTU743	5	0.3	0.00520833	C1M4	9	0.043696	Firmicutes	Clostridium
OTU248	2	0	0.00347222	C1M4	10	0.0649332	Firmicutes	Christensenellaceae
OTU566	3	0.333333	0.00347222	C1M4	9	0.078981	Firmicutes	Clostridium		C2M2
OTU404	2	0	0.00260417	C1M4	12	0.0776629	Firmicutes	Clostridiales	AM5	C2M8
OTU40	1	0	0.00260417	C1M5	15	0.134212	Firmicutes	Clostridiaceae
OTU19	1	0	0.00173611	C1M5	15	0.31802	Firmicutes	Sedimentibacter	AM1	C2M2
OTU109	13	0.384615	0.0138889	C1M6	12	0.173055	Proteobacteria	Sphingomonas
OTU355	10	0.377778	0.00954861	C1M6	9	0.0359103	Proteobacteria	Methylobacteriaceae
OTU55	8	0.535714	0.0078125	C1M6	15	0.38699	Proteobacteria	Acinetobacter	AM6
OTU67	7	0.666667	0.00694444	C1M6	13	0.247329	Proteobacteria	Stenotrophomonas	AM6	C2M2
OTU154	5	0.6	0.00607639	C1M6	11	0.136529	Proteobacteria	Escherichia	AM6
OTU284	6	0.533333	0.00607639	C1M6	10	0.0538321	Actinobacteria	Propionibacterium
OTU629	5	0.6	0.00520833	C1M6	10	0.0392708	Proteobacteria	Methylobacterium
OTU1300	2	1	0.00434028	C1M6	9	0.0333602	Proteobacteria	Sphingomonas
OTU282	3	1	0.00347222	C1M6	11	0.122794	Proteobacteria	Pseudomonas
OTU702	1	0	0.00260417	C1M6	12	0.126311	Firmicutes	Christensenellaceae
OTU42	3	0.333333	0.00434028	C1M7	14	0.778248	Firmicutes	Tissierella	AM10
OTU193	2	1	0.00347222	C1M7	13	0.279454	Firmicutes	Tissierella	AM10
OTU1429	2	1	0.00260417	C1M7	11	0.062124	Firmicutes	Clostridia
* These values were generated with Gephi software.

## Sheet: Table S9
Table S9. Positive and negative interactions among modules in network AS, C1 and C2.
module	module	sum of positive interactions	numbers of positive edges	sum of negative interactions	numbers of negative edges	sum of net interactions
AM0	AM1	1.88954	3			1.88954
AM0	AM4			-0.607685	1	-0.607685
AM0	AM5			-1.98952	3	-1.98952
AM1	AM2			-1.26114	2	-1.26114
AM1	AM4			-9.96196	16	-9.96196
AM1	AM5			-0.659998	1	-0.659998
AM1	AM7	14.9808	23			14.9808
AM1	AM8	19.8862	31			19.8862
AM1	AM9	1.8577	3			1.8577
AM4	AM5	2.5864	4			2.5864
AM4	AM7			-3.94628	6	-3.94628
AM5	AM7			-11.1158	17	-11.1158
AM8	AM9	0.633519	1			0.633519
C1M0	C1M1			-35.2453	51	-35.2453
C1M0	C1M2	3.93774	6			3.93774
C1M0	C1M4			-14.7583	22	-14.7583
C1M1	C1M2			-25.2934	37	-25.2934
C1M1	C1M3	1.9144	3	-0.606328	1	1.30807
C1M1	C1M4	12.7036	19	-4.57594	7	8.12763
C1M1	C1M6			-0.629415	1	-0.629415
C1M1	C1M7	0.615447	1			0.615447
C1M2	C1M3			-8.7818	12	-8.7818
C1M2	C1M4	7.91727	12			7.91727
C1M2	C1M6	2.50918	4			2.50918
C1M3	C1M4			-1.23213	2	-1.23213
C1M3	C1M6			-1.34688	2	-1.34688
C1M4	C1M6	6.64553	10			6.64553
C2M0	C2M1	1.27581	2			1.27581
C2M0	C2M5			-1.86082	3	-1.86082
C2M1	C2M2			-4.44199	7	-4.44199
C2M1	C2M3	0.66038	1			0.66038
C2M1	C2M5			-62.1883	92	-62.1883
C2M1	C2M6	18.4929	29			18.4929
C2M1	C2M8	1.27025	2			1.27025
C2M1	C2M9	1.21882	2			1.21882
C2M2	C2M3			-0.644497	1	-0.644497
C2M2	C2M4	0.614237	1			0.614237
C2M2	C2M5	10.5263	16			10.5263
C2M2	C2M6	3.12407	5			3.12407
C2M2	C2M8	4.39501	7			4.39501
C2M2	C2M9	0.701731	1			0.701731
C2M5	C2M6			-2.51368	4	-2.51368
C2M5	C2M8	1.81095	3	-0.612336	1	1.19861
C2M6	C2M8	3.77383	6			3.77383

## Sheet: Table S10
Table S10. Node information of 206 cosmopolitan OTUs in the network C2 (Cluster II).
OTU ID	Degree*	Clustering Coefficient*	Authority (Hub)*	Module name	Occurrence in samples	Mean relative abundance (%)	Phylum	Affiliation	Occurred in AS	Occurred in C1
OTU1	7	0.190476	0.00468284	C2M0	27	5.27009	Firmicutes	Clostridium	AM4	C1M1
OTU1200	4	0.666667	0.00212857	C2M0	27	0.594081	Firmicutes	Clostridium	AM4	C1M1
OTU4	4	0.666667	0.00212857	C2M0	26	1.56665	Firmicutes	Turicibacter	AM4	C1M1
OTU24	4	0.666667	0.00212857	C2M0	25	0.509288	Firmicutes	Clostridium	AM4	C1M1
OTU2	3	0.333333	0.00170285	C2M0	27	1.33766	Firmicutes	Clostridium XI	AM4	C1M1
OTU176	2	0	0.00170285	C2M0	22	0.092891	Firmicutes	Clostridium	AM4	C1M1
OTU3	2	1	0.00127714	C2M0	27	0.697874	Firmicutes	Clostridium XI	AM4
OTU28	1	0	0.000851	C2M0	21	0.063002	Firmicutes	Lachnospiraceae	AM4	C1M1
OTU843	1	0	0.000851	C2M0	15	0.0274917	Tenericutes	Anaeroplasmataceae
OTU84	28	0.534392	0.0200085	C2M1	18	0.227538	Firmicutes	Tissierella	AM5	C1M2
OTU110	27	0.603989	0.0200085	C2M1	16	0.167102	Spirochaetes	Sphaerochaetaceae
OTU1230	21	0.704762	0.0178799	C2M1	15	0.0704861	Spirochaetes	Sphaerochaetaceae
OTU214	24	0.666667	0.0174542	C2M1	15	0.144655	Firmicutes	Clostridia
OTU397	23	0.735178	0.0166028	C2M1	14	0.118137	Bacteroidetes	Marinilabiaceae
OTU16	21	0.585714	0.0153257	C2M1	20	1.6664	Spirochaetes	Sphaerochaeta	AM8
OTU63	23	0.640316	0.0149	C2M1	17	0.289604	Spirochaetes	Sphaerochaetaceae
OTU18	25	0.56	0.0144742	C2M1	22	1.29656	Spirochaetes	Sphaerochaeta	AM8
OTU31	22	0.718615	0.0140485	C2M1	18	0.165878	Firmicutes	Clostridium	AM5	C1M4
OTU7	24	0.619565	0.0140485	C2M1	18	0.837588	Firmicutes	Clostridium	AM5	C1M4
OTU219	23	0.731225	0.0140485	C2M1	14	0.229274	Bacteroidetes	Bacteroidales
OTU41	24	0.688406	0.0136228	C2M1	19	0.176469	Firmicutes	Clostridium	AM5	C1M2
OTU203	24	0.663043	0.0136228	C2M1	17	0.1648	Bacteroidetes	Bacteroidales
OTU115	23	0.620553	0.0136228	C2M1	14	0.277971	Bacteroidetes	Bacteroidaceae
OTU43	23	0.731225	0.0131971	C2M1	18	0.911999	Spirochaetes	Sphaerochaeta	AM8
OTU6	23	0.664032	0.0127714	C2M1	21	3.92012	Bacteroidetes	Bacteroidales	AM8	C1M4
OTU224	22	0.78355	0.0127714	C2M1	14	0.0509037	Firmicutes	Clostridiaceae	AM5	C1M2
OTU22	17	0.669118	0.0123457	C2M1	19	0.441056	Synergistetes	Cloacibacillus		C1M2
OTU98	21	0.604762	0.01192	C2M1	22	0.617974	Bacteroidetes	Porphyromonadaceae	AM8
OTU294	19	0.520468	0.0114943	C2M1	16	0.146496	Spirochaetes	Treponema
OTU270	20	0.763158	0.0110685	C2M1	18	0.152041	Spirochaetes	Treponema	AM8
OTU229	9	0.777778	0.00936569	C2M1	23	0.223951	Proteobacteria	Pseudomonadaceae	AM8
OTU1185	15	0.647619	0.00893997	C2M1	19	0.715979	Spirochaetes	Sphaerochaeta	AM8
OTU163	16	0.725	0.00808855	C2M1	15	0.192355	Spirochaetes	Ca. Cloacamonas
OTU324	13	0.846154	0.00681141	C2M1	21	0.111139	Bacteroidetes	Bacteroidales	AM8
OTU27	11	0.636364	0.00681141	C2M1	14	0.504814	Spirochaetes	Sphaerochaeta
OTU230	9	0.777778	0.00510856	C2M1	18	0.0814324	Proteobacteria	Pseudomonadaceae
OTU99	7	0.571429	0.00510856	C2M1	14	0.11295	Synergistetes	Synergistaceae	AM5	C1M1
OTU102	8	0.535714	0.00468284	C2M1	20	0.296155	Bacteroidetes	Porphyromonadaceae	AM8
OTU493	8	0.607143	0.00425713	C2M1	18	0.122053	Firmicutes	Syntrophomonas	AM8
OTU413	5	0.3	0.00425713	C2M1	16	0.0873768	Euryarchaeota	Thermoplasmata
OTU333	8	0.821429	0.00425713	C2M1	16	0.104096	Tenericutes	Anaeroplasmataceae
OTU61	9	0.75	0.00425713	C2M1	14	0.2094	Synergistetes	Dethiosulfovibrionaceae	AM5
OTU543	3	1	0.00170285	C2M1	26	0.284895	Firmicutes	Ruminococcaceae		C1M2
OTU17	1	0	0.00127714	C2M1	20	0.0816221	Firmicutes	Ruminococcaceae		C1M4
OTU399	1	0	0.000851	C2M1	15	0.0325073	Actinobacteria	Actinomycetales		C1M0
OTU33	10	0.244444	0.0140485	C2M2	24	0.456162	Firmicutes	Coriobacteriales	AM0	C1M0
OTU64	15	0.190476	0.00766283	C2M2	25	0.362346	Bacteroidetes	Bacteroidaceae	AM1
OTU23	16	0.275	0.00723712	C2M2	24	1.14619	Euryarchaeota	Methanocorpusculum	AM1
OTU342	13	0.371795	0.00723712	C2M2	18	0.102361	Firmicutes	Firmicutes	AM7
OTU92	13	0.294872	0.00681141	C2M2	22	0.447588	Bacteroidetes	Bacteroidales	AM1
OTU314	14	0.296703	0.00681141	C2M2	20	0.151341	Bacteroidetes	Bacteroidaceae
OTU47	10	0.4	0.00553427	C2M2	19	0.111437	Firmicutes	Lachnospiraceae	AM0
OTU303	9	0.25	0.00553427	C2M2	18	0.081013	Firmicutes	Anaerovorax	AM7
OTU75	11	0.381818	0.00553427	C2M2	17	0.392731	Bacteroidetes	Bacteroidales
OTU177	12	0.333333	0.00553427	C2M2	16	0.136439	Firmicutes	Lachnospiraceae
OTU26	11	0.254545	0.00510856	C2M2	18	0.521619	Verrucomicrobia	Opitutae	AM0
OTU379	11	0.145455	0.00510856	C2M2	15	0.0748486	Firmicutes	Lachnospiraceae
OTU74	9	0.277778	0.00468284	C2M2	21	0.258722	Bacteroidetes	Parabacteroides	AM7
OTU77	10	0.288889	0.00468284	C2M2	19	0.270493	Spirochaetes	Spirochaetes
OTU290	1	0.622222	0.00468284	C2M2	16	0.0305731	Firmicutes	Christensenellaceae
OTU132	10	0.177778	0.00468284	C2M2	14	0.0653329	Firmicutes	Erysipelotrichaceae
OTU416	9	0.416667	0.00425713	C2M2	25	0.652218	Spirochaetes	Sphaerochaeta	AM1
OTU149	9	0.388889	0.00425713	C2M2	18	0.129045	Bacteroidetes	Bacteroidales
OTU141	8	0.357143	0.00425713	C2M2	18	0.130046	Bacteroidetes	Bacteroidales
OTU209	9	0.361111	0.00425713	C2M2	16	0.0709316	Lentisphaerae	Lentisphaerae
OTU44	5	0.2	0.00383142	C2M2	25	0.928423	Spirochaetes	Ca. Cloacamonas	AM1
OTU118	8	0.214286	0.00383142	C2M2	17	0.197573	Bacteroidetes	Bacteroidales
OTU62	5	0.3	0.00340571	C2M2	21	0.251284	Proteobacteria	Desulfobulbus	AM7
OTU308	7	0.333333	0.00340571	C2M2	16	0.0699122	Bacteroidetes	Bacteroidales
OTU213	7	0.380952	0.00340571	C2M2	16	0.101996	Lentisphaerae	Lentisphaerae
OTU844	6	0.2	0.00297999	C2M2	21	0.137887	Firmicutes	Sedimentibacter	AM1
OTU103	6	0.333333	0.00297999	C2M2	16	0.102801	Firmicutes	Clostridia	AM4	C1M1
OTU639	6	0.266667	0.00297999	C2M2	15	0.0302688	Firmicutes	Catabacteriaceae
OTU72	5	0.7	0.00255428	C2M2	26	0.72414	Spirochaetes	Sphaerochaeta	AM1
OTU19	5	0.2	0.00255428	C2M2	25	1.07358	Firmicutes	Sedimentibacter	AM1	C1M5
OTU169	5	0.3	0.00255428	C2M2	25	0.2402	Spirochaetes	Treponema	AM1
OTU130	5	0.4	0.00255428	C2M2	18	0.108034	Chlorobi	Chlorobi
OTU336	5	0.3	0.00255428	C2M2	15	0.0839571	Bacteroidetes	Bacteroidales
OTU306	4	0.333333	0.00212857	C2M2	21	0.173825	Firmicutes	Clostridium	AM9
OTU249	4	0.5	0.00212857	C2M2	20	0.113631	Tenericutes	Anaeroplasmataceae
OTU438	4	0.666667	0.00212857	C2M2	17	0.0669973	Firmicutes	Clostridium		C1M2
OTU808	4	0	0.00212857	C2M2	16	0.0333164	Firmicutes	Ruminococcaceae
OTU181	4	0.333333	0.00212857	C2M2	14	0.360371	Bacteroidetes	Bacteroides
OTU8	2	1	0.00170285	C2M2	27	2.96624	Bacteroidetes	Bacteroidales	AM1	C1M3
OTU101	3	0.333333	0.00170285	C2M2	22	0.0930483	Firmicutes	Clostridium		C1M2
OTU48	3	0.333333	0.00170285	C2M2	22	0.362918	Bacteroidetes	Bacteroidaceae	AM1
OTU244	3	0.666667	0.00170285	C2M2	21	0.145294	Firmicutes	Clostridium	AM9
OTU656	2	0	0.00170285	C2M2	18	0.0474311	Proteobacteria	Thauera
OTU353	3	0.333333	0.00170285	C2M2	17	0.0664114	Firmicutes	Ruminococcus
OTU641	3	1	0.00170285	C2M2	17	0.0471656	Lentisphaerae	Lentisphaerae
OTU108	2	1	0.00170285	C2M2	15	0.152113	Synergistetes	Aminobacterium
OTU259	3	0.333333	0.00170285	C2M2	14	0.0581795	Bacteroidetes	Bacteroidales
OTU621	3	0	0.00170285	C2M2	14	0.0425122	Firmicutes	Catabacteriaceae
OTU164	3	1	0.00170285	C2M2	14	0.140314	Bacteroidetes	Bacteroides
OTU566	2	1	0.00127714	C2M2	24	0.0812252	Firmicutes	Clostridium		C1M4
OTU125	2	1	0.00127714	C2M2	23	0.176204	Tenericutes	Anaeroplasmataceae	AM1
OTU159	1	0	0.00127714	C2M2	20	0.149805	Fibrobacteres	Fibrobacter
OTU401	1	0	0.000851	C2M2	26	0.102534	Proteobacteria	Comamonas
OTU46	1	0	0.000851	C2M2	21	0.283949	Firmicutes	Trichococcus		C1M0
OTU619	1	0	0.000851	C2M2	19	0.0507056	Firmicutes	Bacillales
OTU186	1	0	0.000851	C2M2	16	0.102416	Firmicutes	Clostridium
OTU1187	1	0	0.000851	C2M2	15	0.0206509	Firmicutes	Ruminococcaceae
OTU67	1	0	0.000851	C2M2	15	0.037357	Proteobacteria	Stenotrophomonas	AM6	C1M6
OTU436	1	0	0.000851	C2M2	15	0.0551943	Bacteria	Bacteria
OTU267	1	0	0.000851	C2M2	14	0.0369483	Firmicutes	Anaerovorax
OTU241	2	0	0.00170285	C2M3	16	0.095641	Firmicutes	Syntrophomonas
OTU9	1	0	0.000851	C2M3	25	1.07927	Firmicutes	Syntrophomonas	AM3	C1M4
OTU38	4	0.333333	0.00212857	C2M4	24	0.510529	Spirochaetes	Sphaerochaeta	AM1
OTU260	4	0.166667	0.00212857	C2M4	14	0.0803376	Firmicutes	Oscillospira
OTU265	3	0.666667	0.00170285	C2M4	21	0.235742	Firmicutes	Ruminococcus		C1M0
OTU555	3	0.333333	0.00170285	C2M4	15	0.0866435	Firmicutes	Clostridiales
OTU51	2	0	0.00127714	C2M4	15	0.26664	Firmicutes	Lactobacillus		C1M2
OTU640	2	0	0.00127714	C2M4	15	0.0310976	Firmicutes	Faecalibacterium
OTU45	1	0	0.000851	C2M4	26	0.542598	Actinobacteria	Corynebacterium		C1M0
OTU388	1	0	0.000851	C2M4	14	0.0465387	Firmicutes	Facklamia		C1M0
OTU407	1	0	0.000851	C2M4	14	0.0789887	Firmicutes	Oscillospira
OTU749	17	0.639706	0.0174542	C2M5	20	0.314385	Bacteroidetes	Bacteroidales	AM7
OTU96	18	0.535948	0.0170285	C2M5	16	0.675771	Proteobacteria	Syntrophus	AM7
OTU377	17	0.573529	0.0170285	C2M5	16	0.261326	Proteobacteria	Syntrophus
OTU561	11	0.472727	0.0144742	C2M5	15	0.0832211	Spirochaetes	Treponema
OTU122	19	0.532164	0.0140485	C2M5	18	0.160651	Bacteroidetes	Bacteroidales
OTU56	18	0.562092	0.0123457	C2M5	18	0.594419	Bacteroidetes	Bacteroidales
OTU237	16	0.658333	0.0123457	C2M5	17	0.0769352	Proteobacteria	Syntrophaceae
OTU66	16	0.641667	0.01192	C2M5	18	0.686486	Bacteroidetes	Bacteroidales	AM7
OTU87	15	0.657143	0.0114943	C2M5	21	0.410839	Firmicutes	Syntrophomonas	AM7	C1M1
OTU39	14	0.703297	0.0102171	C2M5	14	0.493806	Bacteroidetes	Bacteroidales
OTU1240	5	0.5	0.0097914	C2M5	20	0.736767	Bacteroidetes	Bacteroidales	AM7
OTU272	14	0.681319	0.00893997	C2M5	15	0.0670256	Firmicutes	Clostridium
OTU12	14	0.747253	0.00851426	C2M5	16	1.78615	Spirochaetes	Ca. Cloacamonas	AM7
OTU867	9	0.805556	0.00808855	C2M5	15	0.0552256	Firmicutes	Catabacteriaceae
OTU32	16	0.483333	0.00723712	C2M5	23	0.176046	Actinobacteria	Gaiellales	AM4	C1M1
OTU14	12	0.651515	0.00723712	C2M5	23	1.61133	Euryarchaeota	Methanosaeta	AM7	C1M1
OTU302	10	0.666667	0.00681141	C2M5	18	0.152515	Spirochaetes	Treponema
OTU119	11	0.345455	0.00595998	C2M5	18	0.211801	Firmicutes	Clostridia	AM7
OTU450	5	0.6	0.00468284	C2M5	16	0.0476345	Bacteroidetes	Bacteroidales
OTU216	8	0.392857	0.00468284	C2M5	15	0.249002	Chloroflexi	Anaerolinaceae	AM7	C1M1
OTU180	7	0.714286	0.00383142	C2M5	14	0.12156	Bacteroidetes	Bacteroidales
OTU10	5	0.2	0.00297999	C2M5	25	0.670865	Chloroflexi	Anaerolinaceae	AM2	C1M3
OTU481	6	0.6	0.00297999	C2M5	16	0.0778606	Acidobacteria	Acidobacteria
OTU703	3	0.666667	0.00212857	C2M5	19	0.140316	Firmicutes	Clostridium	AM2
OTU421	3	1	0.00212857	C2M5	15	0.112144	Bacteroidetes	Bacteroidales
OTU327	3	1	0.00170285	C2M5	19	0.134015	Crenarchaeota	Crenarchaeota	AM7
OTU70	2	1	0.00127714	C2M5	15	0.074907	Armatimonadetes	Armatimonadetes
OTU197	2	0	0.00127714	C2M5	15	0.0689504	Firmicutes	Clostridiaceae	AM7
OTU1528	1	0	0.000851	C2M5	15	0.03987	Chloroflexi	Anaerolinaceae	AM2	C1M3
OTU79	17	0.227941	0.00766283	C2M6	17	0.321235	Bacteroidetes	Bacteroidales
OTU400	9	0.5	0.00595998	C2M6	15	0.0265849	WS1	WS1
OTU233	10	0.355556	0.00510856	C2M6	18	0.251775	Euryarchaeota	Methanogenium
OTU370	11	0.327273	0.00510856	C2M6	16	0.0619765	Firmicutes	Peptococcaceae
OTU36	10	0.4	0.00468284	C2M6	19	0.386873	Synergistetes	Aminobacterium		C1M2
OTU131	4	0.5	0.00425713	C2M6	21	0.191285	Bacteroidetes	Bacteroidaceae	AM8
OTU276	8	0.285714	0.00425713	C2M6	16	0.0526188	Firmicutes	Bacilli	AM8
OTU25	8	0.214286	0.00383142	C2M6	22	0.171365	Firmicutes	Ruminococcaceae		C1M2
OTU11	7	0.380952	0.00340571	C2M6	20	1.23717	Spirochaetes	Ca. Cloacamonas	AM8
OTU179	7	0.571429	0.00340571	C2M6	18	0.08639	Bacteroidetes	Bacteroidales
OTU454	6	0.2	0.00297999	C2M6	24	0.478114	Spirochaetes	Ca. Cloacamonas	AM8
OTU60	5	0.1	0.00297999	C2M6	19	0.200349	Firmicutes	Syntrophomonas	AM8
OTU100	6	0.333333	0.00297999	C2M6	18	0.241987	Verrucomicrobia	Verrucomicrobia	AM8
OTU69	5	0.1	0.00255428	C2M6	26	0.298288	Bacteroidetes	Bacteroidaceae	AM1
OTU85	4	0.333333	0.00212857	C2M6	21	0.162381	Firmicutes	Firmicutes	AM8
OTU82	3	0.333333	0.00170285	C2M6	15	0.0512205	Firmicutes	Acetobacterium
OTU183	2	1	0.00127714	C2M6	21	0.178404	Firmicutes	Anaerovorax		C1M2
OTU225	2	0	0.00127714	C2M6	20	0.0830986	Firmicutes	Ruminococcaceae
OTU116	2	0	0.00127714	C2M6	17	0.103398	Planctomycetes	Pirellulaceae	AM4	C1M1
OTU365	2	1	0.00127714	C2M6	15	0.0327807	Bacteria	Bacteria
OTU738	1	0	0.000851	C2M6	20	0.0355887	Firmicutes	Clostridiales
OTU73	1	0	0.000851	C2M6	15	0.162105	Firmicutes	Clostridium
OTU145	2	0	0.00127714	C2M7	16	0.050873	Firmicutes	Clostridiaceae
OTU221	1	0	0.000851	C2M7	21	0.0495426	Firmicutes	Coriobacteriaceae		C1M0
OTU80	1	0	0.000851	C2M7	20	0.146867	Proteobacteria	Acinetobacter
OTU20	9	0.166667	0.00425713	C2M8	18	0.258941	Firmicutes	Clostridium	AM4	C1M4
OTU434	6	0.266667	0.00297999	C2M8	15	0.0747327	Fibrobacteres	Fibrobacteres
OTU114	5	0.1	0.00255428	C2M8	26	0.608632	Bacteroidetes	Porphyromonadaceae	AM8
OTU128	5	0.1	0.00255428	C2M8	23	0.142973	Spirochaetes	Sphaerochaetaceae	AM1
OTU199	5	0.2	0.00255428	C2M8	23	0.116301	Bacteroidetes	Porphyromonadaceae	AM1
OTU91	5	0.2	0.00255428	C2M8	23	0.307383	Spirochaetes	Treponema	AM1
OTU240	5	0.2	0.00255428	C2M8	14	0.156909	Bacteroidetes	Alkaliflexus
OTU13	4	0.166667	0.00212857	C2M8	26	0.782096	Firmicutes	Coriobacteriales		C1M0
OTU30	4	0.5	0.00212857	C2M8	21	0.540502	Bacteroidetes	Alkaliflexus	AM8
OTU358	4	0	0.00212857	C2M8	16	0.04911	Planctomycetes	Pirellulaceae
OTU338	3	0	0.00212857	C2M8	15	0.0439218	Bacteroidetes	Porphyromonadaceae
OTU457	4	0	0.00212857	C2M8	14	0.0361055	Tenericutes	Mollicutes
OTU404	4	0.333333	0.00212857	C2M8	14	0.0345423	Firmicutes	Clostridiales	AM5	C1M4
OTU53	3	0	0.00170285	C2M8	26	0.373635	Firmicutes	Clostridium	AM1
OTU52	3	0	0.00170285	C2M8	25	0.731668	Bacteroidetes	Porphyromonadaceae	AM1
OTU21	3	0	0.00170285	C2M8	24	0.379153	Firmicutes	Coriobacteriales	AM4	C1M1
OTU607	3	0	0.00170285	C2M8	20	0.0829157	Proteobacteria	Luteimonas	AM8
OTU236	3	0	0.00170285	C2M8	18	0.0875155	Bacteroidetes	Bacteroidales	AM1
OTU93	3	0	0.00170285	C2M8	18	0.220941	Bacteroidetes	Bacteroidales
OTU127	3	0	0.00170285	C2M8	16	0.0584258	Firmicutes	Coriobacteriales	AM4	C1M4
OTU90	3	0	0.00170285	C2M8	15	0.0368131	Firmicutes	Clostridia	AM5	C1M4
OTU137	2	0	0.00127714	C2M8	25	0.240111	Bacteroidetes	Bacteroidales	AM1
OTU124	2	0	0.00127714	C2M8	21	0.108605	Firmicutes	Veillonellaceae	AM0
OTU35	2	0	0.00127714	C2M8	20	0.15734	Firmicutes	Anaerovorax	AM4	C1M1
OTU424	1	0	0.00127714	C2M8	19	0.0550472	Proteobacteria	Xanthomonadaceae
OTU262	2	0	0.00127714	C2M8	17	0.0489818	Proteobacteria	Xanthomonadaceae
OTU985	1	0	0.00127714	C2M8	17	0.0424679	Euryarchaeota	Thermoplasmata
OTU1213	1	0	0.00127714	C2M8	16	0.0357357	Actinobacteria	Microbacterium		C1M2
OTU312	2	1	0.00127714	C2M8	15	0.0585091	Firmicutes	Firmicutes
OTU78	1	0	0.000851	C2M8	21	0.0903878	Bacteroidetes	Porphyromonadaceae	AM1
OTU83	1	0	0.000851	C2M8	21	0.0793853	Firmicutes	Clostridium	AM5	C1M2
OTU147	1	0	0.000851	C2M8	21	0.0864766	Synergistetes	Aminobacterium
OTU206	1	0	0.000851	C2M8	20	0.12925	Bacteroidetes	Bacteroidales
OTU196	3	0	0.00170285	C2M9	17	0.0732996	Bacteroidetes	Porphyromonadaceae
OTU418	2	0	0.00127714	C2M9	16	0.0433834	Firmicutes	Christensenellaceae		C1M2
OTU335	2	0	0.00127714	C2M9	14	0.0332765	Firmicutes	Coriobacteriales
* These values were generated with Gephi software.

[truncated: 2 more sheets: Table S11, Table S12]
